# Supplementary material for: KMT2C/D mutations in newly diagnosed acute myeloid leukaemia: Clinical features, genetic co‐occurrences and prognostic significance
Source: Clin Transl Med. 2025 Mar 26;15(4):e70284. doi: 10.1002/ctm2.70284 (PMC11946544; doi:10.1002/ctm2.70284)
Supplement: Supplementary file 9 — Supporting Information [file CTM2-15-e70284-s006.xlsx]

## Sheet: Sheet1
Time Period	gene number	genes in panel
2014.11	112	ABCB1, ABL1, ADAMTS13, AKT1, ALAS2, ARID1A, ASXL1, ATM, BCL2, BCL6, BIRC3, BRAF, CALR, CBL, CCND1, CCND3, CDKN1A, CEBPA, MAF, MYC, CREBBP, CRLF2, CSF3R, CUX1, CXCR4, CYLD, DDX3X, DIS3, DNM2, DNMT3A, ECT2L, EED, EGFR, EP300, EPHA7, EZH2, FAM46C, FANCA, FANCC, FANCG, FAT1, FBXW7, FGFR3, FLT3, GATA2, GATA3, IDH1, IDH2, IKZF1, IL7R, ITK, JAK1, JAK2, JAK3, KIT, KMT2D, KRAS, LYST, MAFB, MAPK1, MPL, MUM…
2017.3.15	114	ABL1, ACD, ANKRD26, ARID1A, ASXL1, ATG2B, ATM, B2M, BCOR, BCORL1, BIRC3, BRAF, BRINP3, CALR, CARD11, CBL, CCND1, CCND3, CCR4, CD79B, CDC25C, CDKN1B, CDKN2A, CEBPA, CREBBP, CSF3R, CUX1, CXCR4, DDX3X, DDX41, DIS3, DNM2, DNMT3A, DNMT3B, ECT2L, EED, EP300, ETNK1, ETV6, EZH2, FAM46C, FAT1, FBXW7, FGFR3, FLT3, GATA1, GATA2, GATA3, HNRNPK, ID3, IDH1, IDH2, IKZF1, IL7R, JAK1, JAK2, JAK3, KDM6A, KIT, KMT2…
2019.1.2	137	ABL1, ANKRD26, ARID1A, ASXL1, ASXL2, ATG2B, ATM, B2M, BCL2, BCL6, BCOR, BCORL1, BIRC3, BRAF, BRINP3, BTK, CALR, CARD11, CASP8, CBL, CCND1, CCND2, CCND3, CCR4, CD28, CD58, CD79B, CDC25C, CDKN1B, CDKN2A, CEBPA, CNOT3, CREBBP, CRLF2, CSF3R, CSNK1A1, CUX1, CXCR4, DDX3X, DDX41, DIS3, DNM2, DNMT3A, DNMT3B, EED, EGR1, EP300, ETNK1, ETV6, EZH2, FAM46C, FAT1, FBXW7, FGFR3, FLT3, GATA1, GATA2, GATA3, GNA13…
2019.11.4	141	ABL1, ANKRD26, ARID1A, ASXL1, ASXL2, ATG2B, ATM, B2M, BCL2, BCL6, BCOR, BCORL1, BIRC3, BRAF, BRINP3, BTK, CALR, CARD11, CASP8, CBL, CCND1, CCND2, CCND3, CCR4, CD28, CD58, CD79B, CDC25C, CDKN1B, CDKN2A, CEBPA, CNOT3, CREBBP, CRLF2, CSF3R, CSNK1A1, CUX1, CXCR4, DDX3X, DDX41, DIS3, DNM2, DNMT3A, DNMT3B, EED, EGR1, EP300, ETNK1, ETV6, EZH2, FAM46C, FAT1, FBXW7, FGFR3, FLT3, GATA1, GATA2, GATA3, GNA13…
2020.2.17	175	ABCB1, ABL1, ANKRD26, APC, ARID1A, ARID1B, ARID2, ASXL1, ATG2B, ATM, ATRX, B2M, BCL10, BCL2, BCL6, BCOR, BCORL1, BIRC3, BLM, BPGM, BRAF, BRCA1, BRCA2, BRIP1, BTG1, BTK, CALR, CARD11, CBL, CBLB, CBLC, CCND1, CCND3, CD28, CD58, CD79A, CD79B, CDKN1A, CDKN2A, CDKN2B, CEBPA, CHD8, CIITA, CREBBP, CRLF2, CSF1R, CSF3R, CTCF, CUX1, CXCR4, DDX41, DIS3, DKC1, DNM2, DNMT3A, EED, EGFR, SYK, EGLN1, ELANE, EP30…
2021.4.6	267	ABCB1, ABL1, ANKRD26, APC, ARID1A, ARID1B, ARID2, ARID5B, ASXL1, ASXL2, ATG2B, ATM, ATRX, B2M, BACH2, BCL10, BCL2, BCL6, BCL7A, BCOR, BCORL1, BIRC3, BLM, BPGM, BRAF, BRCA1, BRCA2, BRIP1, BTG1, BTG2, BTK, CALR, CARD11, CBL, CBLB, CBLC, CCND1, CCND3, CCR4, CD28, CD58, CD79A, CD79B, CDC25C, CDKN1A, CDKN1B, CDKN2A, CDKN2B, CDKN2C, CEBPA, CHD2, CHD8, CIITA, CNOT3, CREBBP, CRLF2, CSF1R, CSF3R, CSMD1, C…
2023.5.6 to present	364	ABCB1, ABL1, ABL2, ACTB, ACTG1, ALDH18A1, ANKRD26, APC, ARID1A, ARID1B, ARID2, ARID5B, ASXL1, ASXL2, ATG2B, ATM, ATP13A4, ATR, ATRX, B2M, BACH2, BCL10, BCL11A, BCL2, BCL2L1, BCL6, BCL7A, BCOR, BCORL1, BIRC3, BLM, BPGM, BRAF, BRCA1, BRCA2, BRCC3, BRIP1, BTG1, BTG2, BTK, CALR, CARD11, CBL, CBLB, CBLC, CCND1, CCND2, CCND3, CCR4, CD28, CD58, CD70, CD79A, CD79B, CD83, CDC25C, CDKN1A, CDKN1B, CDKN2A, C…
